# Supplementary material for: Impact of Silicon-Based Biostimulant on Improving Growth and Morpho-Physiological Traits of Sweet Basil (Ocimum basilicum L.) in a Glasshouse Production System
Source: Plants (Basel). 2026 Mar 10;15(6):859. doi: 10.3390/plants15060859 (PMC13030768; doi:10.3390/plants15060859)
Supplement: Supplementary file 1 [file plants-15-00859-s001.zip › Supplementary file S1.xls]

## Sheet: Test trial treatments
		T1	Control	Control (Without Si)
		T2	1X Si-bioA	Si-bioA @ 1X: 0.1% ( commercial rate for leafy greens)
		T3	2X Si-bioA	Si-bioA @ 2X: 0.2% (double of commercial rate for leafy greens)
		T4	0.1X Si-bioB	Si-bioB @ 0.1X: 0.017% (commercial rate for hydroponics)
		T5	1X Si-bioB	Si-bioB @ 1X: 0.17% ( commercial rate for leafy greens)
		T6	2X Si-bioB	Si-bioB @ 2X: 0.34% (double of commercial rate for leafy greens)

## Sheet: Preliminary pot trial
		R	SL	SFW	SDW
	T1 control	1	16	6	0.3	Statistix 10.0 11/06/2024, 17:57:16
		1	16	10	0.95
		1	20	13.6	1.16	LSD All-Pairwise Comparisons Test of SL by R
		1	25	15.4	1.61
	T2 1X Si-bioA	2	12	3.9	0.5	R	Mean	Homogeneous Groups
		2	17	10.8	1.09	Control	19.25	AB
		2	18	13.3	1.18	1X Si-bioA	15	BCD
		2	13	10.6	1	2X Si-bioA	13.125	CD
	T3 2X Si-bioA	3	15.5	9.8	0.88	0.1X Si-bioB	21.25	A
		3	12.5	0.7	0.15	1X Si-bioB	16.75	BC
		3	13.5	8.2	0.79	2X Si-bioB	11.5	D
		3	11	7.1	0.8
	T4 0.1X Si-bioB	4	21.5	16.1	1.34	Alpha	0.05	Standard Error for Comparison	2.1307
		4	20	15	1.2	Critical T Value	2.101	Critical Value for Comparison	4.4765
		4	18.5	10.7	1.02	There are 4 groups (A, B, etc.) in which the means
		4	25	15.2	1.34	are not significantly different from one another.
	T5 1X Si-bioB	5	20	12.2	1.08
		5	12.5	8	0.73	LSD All-Pairwise Comparisons Test of SFW by R
		5	16.5	9.4	0.84
		5	18	10.5	0.98	R	Mean	Homogeneous Groups
	T6 2X Si-bioB	6	14.5	4.7	0.76	Control	11.25	A
		6	12.5	4.5	0.7	1X Si-bioA	9.65	AB
		6	9	4.2	0.64	2X Si-bioA	6.45	BC
		6	10	2.4	0.24	0.1X Si-bioB	14.25	A
						1X Si-bioB	10.025	AB
						2X Si-bioB	3.95	C
						Alpha	0.05	Standard Error for Comparison	2.2268
						Critical T Value	2.101	Critical Value for Comparison	4.6784
						There are 3 groups (A, B, etc.) in which the means
						are not significantly different from one another.
						LSD All-Pairwise Comparisons Test of SDW by R
						R	Mean	Homogeneous Groups
						Control	1.005	AB
						1X Si-bioA	0.9425	AB
						2X Si-bioA	0.655	B
						0.1X Si-bioB	1.225	A
						1X Si-bioB	0.9075	AB
						2X Si-bioB	0.585	B
						Alpha	0.05	Standard Error for Comparison	0.2247
						Critical T Value	2.101	Critical Value for Comparison	0.4722
						There are 2 groups (A and B) in which the means
						are not significantly different from one another.
						LSD All-Pairwise Comparisons Test of CARO by R
						R	Mean	Homogeneous Groups
						Control	11.389	AB
						1X Si-bioA	13.706	A
						2X Si-bioA	10.607	B
						0.1X Si-bioB	13.821	A
						1X Si-bioB	12.42	AB
						2X Si-bioB	13.267	A
						Alpha	0.05	Standard Error for Comparison	1.2127
						Critical T Value	2.179	Critical Value for Comparison	2.6423
						There are 2 groups (A and B) in which the means
						are not significantly different from one another.
						LSD All-Pairwise Comparisons Test of TCC by R
						R	Mean	Homogeneous Groups
						Control	14.173	AB
						1X Si-bioA	15.481	AB
						2X Si-bioA	12.005	B
						0.1X Si-bioB	18.406	A
						1X Si-bioB	12.159	B
						2X Si-bioB	19.31	A
						Alpha	0.05	Standard Error for Comparison	2.6089
						Critical T Value	2.179	Critical Value for Comparison	5.6843
						There are 2 groups (A and B) in which the means
						are not significantly different from one another.
